# Supplementary material for: Targeting Tat–TAR RNA Interaction for HIV-1 Inhibition
Source: Viruses. 2021 Oct 6;13(10):2004. doi: 10.3390/v13102004 (PMC8536978; doi:10.3390/v13102004)
Supplement: Supplementary file 1 [file viruses-13-02004-s001.zip]

Archive with 1 entries (1 files):
- viruses-1356678-supplementary.pdf
